# Supplementary material for: Technological tools for assessing children's food intake: a scoping review
Source: J Nutr Sci. 2023 Apr 11;12:e43. doi: 10.1017/jns.2023.27 (PMC10131056; doi:10.1017/jns.2023.27)
Supplement: Supplementary file 1 [file jnssup.zip]

Archive with 4 entries (4 files):
- S2048679023000277sup001.pdf
- S2048679023000277sup002.docx
- S2048679023000277sup003.docx
- S2048679023000277sup004.docx
